# Supplementary material for: Identification of a G2-like transcription factor, OsPHL3, functions as a negative regulator of flowering in rice by co-expression and reverse genetic analysis
Source: BMC Plant Biol. 2018 Aug 6;18:157. doi: 10.1186/s12870-018-1382-6 (PMC6091178; doi:10.1186/s12870-018-1382-6)
Supplement: Supplementary file 1 — Table S1. The Pearson correlation coefficient value between flowering time regulators (OsGI, Ghd7, OsMADS14 and Hd3a) and top-five transcription factor families. (XLSX 19 kb) [file 12870_2018_1382_MOESM1_ESM.xlsx]

## Sheet: Sheet1
Additional file 1:Table S1. The Pearson correlation coefficient value between flowering time regulators (OsGI, Ghd7, OsMADS14 and Hd3a) and top-five transcription factor families.
Gene name	TF family	Flowering time genes	Correlation value
LOC_Os06g49040	G2-like	OsGI	-0.86959
LOC_Os03g21240	G2-like	OsGI	0.8049
LOC_Os06g24070	G2-like	OsGI	0.8286
LOC_Os01g62660	G2-like	OsGI	0.84172
LOC_Os08g33750	G2-like	OsGI	0.83918
LOC_Os03g55590	G2-like	OsGI	0.86446
LOC_Os08g25799	G2-like	OsGI	0.85855
LOC_Os05g41240	G2-like	OsGI	0.91675
LOC_Os02g47190	G2-like	OsGI	0.93255
LOC_Os04g56990	G2-like	OsGI	0.95765
LOC_Os03g20900	G2-like	OsGI	0.97189
LOC_Os07g02800	G2-like	OsGI	0.97135
LOC_Os01g13740	G2-like	OsGI	0.98285
LOC_Os05g34600	NAC	OsGI	0.81308
LOC_Os03g21060	NAC	OsGI	0.82761
LOC_Os08g10080	NAC	OsGI	0.83225
LOC_Os12g03040	NAC	OsGI	0.83395
LOC_Os09g33490	NAC	OsGI	0.84189
LOC_Os11g03370	NAC	OsGI	0.86868
LOC_Os02g57650	NAC	OsGI	0.88094
LOC_Os08g01330	NAC	OsGI	0.90057
LOC_Os08g42400	NAC	OsGI	0.90726
LOC_Os12g03050	NAC	OsGI	0.96095
LOC_Os05g51160	MYB-related	OsGI	-0.84578
LOC_Os01g51154	MYB-related	OsGI	0.79706
LOC_Os05g37050	MYB-related	OsGI	0.83267
LOC_Os02g45670	MYB-related	OsGI	0.85533
LOC_Os05g02420	MYB-related	OsGI	0.86782
LOC_Os02g46030	MYB-related	OsGI	0.87667
LOC_Os08g04840	MYB-related	OsGI	0.87693
LOC_Os06g51260	MYB-related	OsGI	0.93353
LOC_Os05g50350	MYB-related	OsGI	0.94547
LOC_Os01g40670	MYB-related	OsGI	0.96262
LOC_Os02g47744	MYB-related	OsGI	0.95719
LOC_Os05g50340	MYB-related	OsGI	0.96282
LOC_Os08g26880	bZIP	OsGI	-0.85077
LOC_Os11g06170	bZIP	OsGI	-0.84963
LOC_Os05g03860	bZIP	OsGI	-0.81041
LOC_Os05g36160	bZIP	OsGI	-0.8069
LOC_Os09g28310	bZIP	OsGI	0.79856
LOC_Os06g39960	bZIP	OsGI	0.82737
LOC_Os01g17260	bZIP	OsGI	0.83569
LOC_Os01g58760	bZIP	OsGI	0.84575
LOC_Os05g41070	bZIP	OsGI	0.86743
LOC_Os09g13570	bZIP	OsGI	0.87901
LOC_Os02g03960	bZIP	OsGI	0.88539
LOC_Os01g50940	bHLH	OsGI	-0.82459
LOC_Os08g38210	bHLH	OsGI	-0.82101
LOC_Os02g23823	bHLH	OsGI	0.82623
LOC_Os12g41650	bHLH	OsGI	0.82842
LOC_Os01g70310	bHLH	OsGI	0.85813
LOC_Os09g31300	bHLH	OsGI	0.91287
LOC_Os10g40740	bHLH	OsGI	0.9311
LOC_Os11g06010	bHLH	OsGI	0.92711
LOC_Os05g42180	bHLH	OsGI	0.94088
LOC_Os01g06640	bHLH	OsGI	0.94948
LOC_Os01g60640	WRKY	OsGI	-0.84989
LOC_Os11g29870	WRKY	OsGI	0.80011
LOC_Os01g61080	WRKY	OsGI	0.81517
LOC_Os03g53050	WRKY	OsGI	0.81916
LOC_Os08g09800	WRKY	OsGI	0.83235
LOC_Os11g02480	WRKY	OsGI	0.87127
LOC_Os05g03900	WRKY	OsGI	0.88315
LOC_Os09g30400	WRKY	OsGI	0.96033
LOC_Os08g09900	WRKY	OsGI	0.96574
LOC_Os09g12750	G2-like	Ghd7	-0.96797
LOC_Os06g49040	G2-like	Ghd7	-0.94068
LOC_Os03g45194	G2-like	Ghd7	-0.91054
LOC_Os05g40960	G2-like	Ghd7	0.80122
LOC_Os03g21240	G2-like	Ghd7	0.81315
LOC_Os01g62660	G2-like	Ghd7	0.83351
LOC_Os03g55590	G2-like	Ghd7	0.83186
LOC_Os04g56990	G2-like	Ghd7	0.83907
LOC_Os09g12770	G2-like	Ghd7	0.87104
LOC_Os07g25710	G2-like	Ghd7	0.89238
LOC_Os03g20900	G2-like	Ghd7	0.89585
LOC_Os06g24070	G2-like	Ghd7	0.93448
LOC_Os08g33750	G2-like	Ghd7	0.92682
LOC_Os01g13740	G2-like	Ghd7	0.93622
LOC_Os05g41240	G2-like	Ghd7	0.94094
LOC_Os07g02800	G2-like	Ghd7	0.9437
LOC_Os08g25799	G2-like	Ghd7	0.95234
LOC_Os02g47190	G2-like	Ghd7	0.98574
LOC_Os05g02420	MYB_related	Ghd7	0.81306
LOC_Os07g30130	MYB_related	Ghd7	0.81003
LOC_Os03g13790	MYB_related	Ghd7	0.82339
LOC_Os05g50350	MYB_related	Ghd7	0.81961
LOC_Os10g41200	MYB_related	Ghd7	0.84075
LOC_Os08g06110	MYB_related	Ghd7	0.88183
LOC_Os01g40670	MYB_related	Ghd7	0.89323
LOC_Os05g37050	MYB_related	Ghd7	0.90469
LOC_Os06g01670	MYB_related	Ghd7	0.89848
LOC_Os02g46030	MYB_related	Ghd7	0.90805
LOC_Os05g49240	MYB_related	Ghd7	0.91292
LOC_Os05g03550	MYB_related	Ghd7	0.9346
LOC_Os08g04840	MYB_related	Ghd7	0.93462
LOC_Os02g47744	MYB_related	Ghd7	0.93735
LOC_Os02g45670	MYB_related	Ghd7	0.9543
LOC_Os05g50340	MYB_related	Ghd7	0.95116
LOC_Os06g51260	MYB_related	Ghd7	0.9627
LOC_Os03g27390	bHLH	Ghd7	-0.9276
LOC_Os08g38210	bHLH	Ghd7	-0.88022
LOC_Os04g52770	bHLH	Ghd7	-0.83199
LOC_Os05g04740	bHLH	Ghd7	-0.81319
LOC_Os11g06010	bHLH	Ghd7	0.79596
LOC_Os03g43810	bHLH	Ghd7	0.81137
LOC_Os01g06640	bHLH	Ghd7	0.81879
LOC_Os01g70310	bHLH	Ghd7	0.81613
LOC_Os11g38870	bHLH	Ghd7	0.85681
LOC_Os08g04390	bHLH	Ghd7	0.88082
LOC_Os08g39630	bHLH	Ghd7	0.88203
LOC_Os03g56950	bHLH	Ghd7	0.90783
LOC_Os12g41650	bHLH	Ghd7	0.94281
LOC_Os05g42180	bHLH	Ghd7	0.95177
LOC_Os09g31300	bHLH	Ghd7	0.95961
LOC_Os10g40740	bHLH	Ghd7	0.98099
LOC_Os05g35170	NAC	Ghd7	-0.90307
LOC_Os06g04090	NAC	Ghd7	-0.84067
LOC_Os05g48850	NAC	Ghd7	-0.82321
LOC_Os01g71790	NAC	Ghd7	0.8144
LOC_Os03g21060	NAC	Ghd7	0.84451
LOC_Os02g57650	NAC	Ghd7	0.84824
LOC_Os11g08210	NAC	Ghd7	0.86452
LOC_Os02g18460	NAC	Ghd7	0.87079
LOC_Os05g34830	NAC	Ghd7	0.88336
LOC_Os08g42400	NAC	Ghd7	0.89544
LOC_Os12g03050	NAC	Ghd7	0.89854
LOC_Os09g33490	NAC	Ghd7	0.92676
LOC_Os12g03040	NAC	Ghd7	0.93811
LOC_Os05g34600	NAC	Ghd7	0.94674
LOC_Os08g10080	NAC	Ghd7	0.95839
LOC_Os05g36160	bZIP	Ghd7	-0.93286
LOC_Os08g26880	bZIP	Ghd7	-0.91865
LOC_Os05g03860	bZIP	Ghd7	-0.87474
LOC_Os11g06170	bZIP	Ghd7	-0.84903
LOC_Os01g59760	bZIP	Ghd7	-0.82446
LOC_Os02g03960	bZIP	Ghd7	0.8057
LOC_Os09g13570	bZIP	Ghd7	0.81368
LOC_Os12g05680	bZIP	Ghd7	0.81308
LOC_Os07g48820	bZIP	Ghd7	0.8627
LOC_Os01g58760	bZIP	Ghd7	0.91525
LOC_Os09g28310	bZIP	Ghd7	0.93449
LOC_Os06g39960	bZIP	Ghd7	0.93863
LOC_Os05g41070	bZIP	Ghd7	0.94992
LOC_Os03g27390	bHLH	OsMADS14	-0.94773
LOC_Os09g29360	bHLH	OsMADS14	-0.91289
LOC_Os03g04310	bHLH	OsMADS14	-0.90205
LOC_Os08g33590	bHLH	OsMADS14	-0.86853
LOC_Os03g51580	bHLH	OsMADS14	-0.86489
LOC_Os05g01256	bHLH	OsMADS14	-0.84643
LOC_Os08g38080	bHLH	OsMADS14	-0.82075
LOC_Os08g38210	bHLH	OsMADS14	-0.80075
LOC_Os04g47080	bHLH	OsMADS14	0.7979
LOC_Os06g09370	bHLH	OsMADS14	0.80262
LOC_Os10g40740	bHLH	OsMADS14	0.87756
LOC_Os07g35870	bHLH	OsMADS14	0.8872
LOC_Os07g05010	bHLH	OsMADS14	0.90554
LOC_Os09g31300	bHLH	OsMADS14	0.91757
LOC_Os03g43810	bHLH	OsMADS14	0.93915
LOC_Os12g41650	bHLH	OsMADS14	0.95897
LOC_Os03g56950	bHLH	OsMADS14	0.97473
LOC_Os08g04390	bHLH	OsMADS14	0.97235
LOC_Os08g39630	bHLH	OsMADS14	0.97471
LOC_Os11g38870	bHLH	OsMADS14	0.97377
LOC_Os01g04020	ERF	OsMADS14	-0.89482
LOC_Os01g58420	ERF	OsMADS14	-0.87309
LOC_Os02g43940	ERF	OsMADS14	-0.86784
LOC_Os02g43970	ERF	OsMADS14	-0.87345
LOC_Os06g09390	ERF	OsMADS14	-0.87025
LOC_Os05g37640	ERF	OsMADS14	-0.85263
LOC_Os10g41130	ERF	OsMADS14	-0.84594
LOC_Os01g73770	ERF	OsMADS14	-0.8226
LOC_Os03g60120	ERF	OsMADS14	0.7973
LOC_Os04g46220	ERF	OsMADS14	0.82767
LOC_Os05g27930	ERF	OsMADS14	0.83366
LOC_Os08g43210	ERF	OsMADS14	0.84253
LOC_Os02g42585	ERF	OsMADS14	0.8456
LOC_Os03g09170	ERF	OsMADS14	0.8694
LOC_Os07g12510	ERF	OsMADS14	0.90952
LOC_Os10g22600	ERF	OsMADS14	0.93375
LOC_Os02g51670	ERF	OsMADS14	0.95027
LOC_Os02g29550	ERF	OsMADS14	0.97367
LOC_Os09g26420	ERF	OsMADS14	0.97516
LOC_Os07g39310	C2H2	OsMADS14	-0.92546
LOC_Os09g26210	C2H2	OsMADS14	-0.92426
LOC_Os03g13400	C2H2	OsMADS14	-0.89679
LOC_Os09g10980	C2H2	OsMADS14	-0.88935
LOC_Os12g18150	C2H2	OsMADS14	-0.89041
LOC_Os09g39660	C2H2	OsMADS14	-0.88495
LOC_Os01g68160	C2H2	OsMADS14	-0.87473
LOC_Os02g45054	C2H2	OsMADS14	-0.85677
LOC_Os06g07020	C2H2	OsMADS14	-0.86141
LOC_Os04g08060	C2H2	OsMADS14	-0.83939
LOC_Os04g59380	C2H2	OsMADS14	-0.83842
LOC_Os07g40780	C2H2	OsMADS14	-0.82221
LOC_Os07g38240	C2H2	OsMADS14	-0.79501
LOC_Os10g07080	C2H2	OsMADS14	0.80965
LOC_Os09g38340	C2H2	OsMADS14	0.86907
LOC_Os02g57790	C2H2	OsMADS14	0.91918
LOC_Os01g65080	C2H2	OsMADS14	0.92869
LOC_Os08g44050	C2H2	OsMADS14	0.93845
LOC_Os03g45194	G2-like	OsMADS14	-0.89359
LOC_Os09g12750	G2-like	OsMADS14	-0.87639
LOC_Os06g49040	G2-like	OsMADS14	-0.86721
LOC_Os01g08160	G2-like	OsMADS14	-0.82746
LOC_Os05g34110	G2-like	OsMADS14	0.81802
LOC_Os06g35140	G2-like	OsMADS14	0.82384
LOC_Os02g47190	G2-like	OsMADS14	0.87597
LOC_Os05g41240	G2-like	OsMADS14	0.88098
LOC_Os05g40960	G2-like	OsMADS14	0.90716
LOC_Os08g25799	G2-like	OsMADS14	0.91179
LOC_Os08g33050	G2-like	OsMADS14	0.90813
LOC_Os03g21240	G2-like	OsMADS14	0.92455
LOC_Os07g25710	G2-like	OsMADS14	0.91762
LOC_Os09g12770	G2-like	OsMADS14	0.91964
LOC_Os08g33750	G2-like	OsMADS14	0.93096
LOC_Os06g24070	G2-like	OsMADS14	0.96486
LOC_Os12g38400	MYB	OsMADS14	-0.94758
LOC_Os02g17190	MYB	OsMADS14	-0.91711
LOC_Os08g33150	MYB	OsMADS14	-0.90748
LOC_Os03g51110	MYB	OsMADS14	-0.8722
LOC_Os08g05520	MYB	OsMADS14	-0.86938
LOC_Os02g46780	MYB	OsMADS14	-0.84567
LOC_Os04g28090	MYB	OsMADS14	-0.85412
LOC_Os09g24800	MYB	OsMADS14	-0.83543
LOC_Os01g36460	MYB	OsMADS14	-0.82844
LOC_Os01g52410	MYB	OsMADS14	-0.82556
LOC_Os05g28320	MYB	OsMADS14	-0.81945
LOC_Os01g63160	MYB	OsMADS14	-0.80587
LOC_Os06g43090	MYB	OsMADS14	-0.81357
LOC_Os12g07640	MYB	OsMADS14	-0.79637
LOC_Os07g43580	MYB	OsMADS14	0.8224
LOC_Os01g63460	MYB	OsMADS14	0.86185
LOC_Os08g26880	bZIP	OsMADS14	-0.93882
LOC_Os12g37410	bZIP	OsMADS14	-0.93829
LOC_Os05g03860	bZIP	OsMADS14	-0.92127
LOC_Os05g36160	bZIP	OsMADS14	-0.87433
LOC_Os06g10880	bZIP	OsMADS14	-0.85807
LOC_Os06g41770	bZIP	OsMADS14	-0.83858
LOC_Os02g58670	bZIP	OsMADS14	-0.82729
LOC_Os01g59760	bZIP	OsMADS14	-0.80781
LOC_Os03g13614	bZIP	OsMADS14	0.84568
LOC_Os12g05680	bZIP	OsMADS14	0.89835
LOC_Os01g58760	bZIP	OsMADS14	0.91384
LOC_Os06g50310	bZIP	OsMADS14	0.90829
LOC_Os06g39960	bZIP	OsMADS14	0.94335
LOC_Os09g28310	bZIP	OsMADS14	0.97322
LOC_Os07g48820	bZIP	OsMADS14	0.98231
LOC_Os02g18460	NAC	Hd3a	0.80066
LOC_Os12g03040	NAC	Hd3a	0.80051
LOC_Os02g57650	NAC	Hd3a	0.80834
LOC_Os03g21060	NAC	Hd3a	0.82676
LOC_Os08g42400	NAC	Hd3a	0.84281
LOC_Os12g03050	NAC	Hd3a	0.92025
LOC_Os08g01330	NAC	Hd3a	0.92848
LOC_Os08g09800	WRKY	Hd3a	0.81892
LOC_Os05g50610	WRKY	Hd3a	0.82766
LOC_Os11g29870	WRKY	Hd3a	0.82591
LOC_Os01g40260	WRKY	Hd3a	0.86141
LOC_Os08g09900	WRKY	Hd3a	0.91297
LOC_Os11g02480	WRKY	Hd3a	0.91056
LOC_Os02g03960	bZIP	Hd3a	0.80132
LOC_Os01g36220	bZIP	Hd3a	0.81736
LOC_Os05g34050	bZIP	Hd3a	0.83151
LOC_Os05g41070	bZIP	Hd3a	0.8408
LOC_Os01g17260	bZIP	Hd3a	0.85797
LOC_Os01g13740	G2-like	Hd3a	0.85188
LOC_Os04g56990	G2-like	Hd3a	0.87132
LOC_Os07g02800	G2-like	Hd3a	0.87418
LOC_Os03g55590	G2-like	Hd3a	0.88689
LOC_Os03g20900	G2-like	Hd3a	0.9233
LOC_Os02g34680	C2H2	Hd3a	-0.86243
LOC_Os11g06840	C2H2	Hd3a	0.80712
LOC_Os03g60560	C2H2	Hd3a	0.88176
